# Supplementary material for: Association between Consumption of Iodine-Rich Foods and Thyroid Cancer Prevalence: Findings from a Large Population-Based Study
Source: Nutrients. 2024 Apr 3;16(7):1041. doi: 10.3390/nu16071041 (PMC11013877; doi:10.3390/nu16071041)
Supplement: Supplementary file 1 [file nutrients-16-01041-s001.zip]

Archive with 1 entries (1 files):
- nutrients-2915530-supplementary.pdf
